# Supplementary material for: Effects of Dietary Resveratrol and Black Soldier Fly (Hermetia illucens) Larvae Meal Supplements on Quail Egg Production, Quality, and Consumer Acceptance
Source: Animals (Basel). 2024 Dec 27;15(1):42. doi: 10.3390/ani15010042 (PMC11718990; doi:10.3390/ani15010042)
Supplement: Supplementary file 1 [file animals-15-00042-s001.zip]

Archive with 1 entries (1 files):
- animals-3330769-supplementary.pdf
